# Supplementary material for: Cranial anatomy of Besanosaurus leptorhynchus Dal Sasso & Pinna, 1996 (Reptilia: Ichthyosauria) from the Middle Triassic Besano Formation of Monte San Giorgio, Italy/Switzerland: taxonomic and palaeobiological implications
Source: PeerJ. 2021 May 6;9:e11179. doi: 10.7717/peerj.11179 (PMC8106916; doi:10.7717/peerj.11179)
Supplement: Supplemental Information 8 [file peerj-09-11179-s008.txt]

#NEXUS

Begin data;
	
Dimensions ntax=74 nchar=218;

Format Datatype= standard symbols= "0123456789" gap=-;
	
Matrix

Petrolacosaurus                00000000000000000000000000000000000000000?00?0000??000000?00?00?00000000000000000000000000000000000000000000000?000000000000000000000000000000000000000000000000000000000000??00?00000000000000000000000000000-0?0000????0
	Claudiosaurus                  000100010000??0000000?000000000?101001010??0?0?10??000000000?00?00000?01000001000000??0000000000?10000000000000?001000000000000000000000000000000?00001001000000000000000000??001000?0?000?0000000?0?000000000-000000????0
	Thadeosaurus                   ??????0???????????????????????????????????????????????????????0?????????????110??000000000000000??0000000000000?000000000000000000000000000000000000001001000000000000000000???0??00?00000?0000000?0?000000000-0?0000????0
	Hovasaurus                     ?????????????????0?00?000000000??0?0000?0?01?1?0?0???0????0???0?????????????100?10000000000000001?000000000000000000000000000000000000000000000000000110000000000000000000000000000010?000?000000000?000100000-000000000?0
	Wumengosaurus                  00110010100000000000???000000000101000010??0?1?010?001010100?0??0??10?01?000010001121000201110000002000000?0000?1001111?000000000000000001000?10010001100000000000000000000????1100000??000000000000?000000000-000000????0
	Nanchangosaurus                0??100?????0010000?000?000000000?010?1000??????????0????1?0?1?????????????11?????????????0100?10?0?20?00001000????????????????????????????1?01?????????????????????????????????1100?00?000???????????0?001100100?110110100
	Eohupehsuchus                  0111001000000000?1000000000000001????0000??????????0?1001?011?0???????????11??00?0000010?0000?10?0120000001000011000001?00000????00000????11001000?0??????10010?00001000????0??1000?0?01?0?????????????0011011000111110101
	Hupehsuchus                    01?1?0?00000000?0{0 1}?0???0?0?0??0??01?000?0??0?2?0???001001001?00???????????11??00??00??0020000010?0120000001000011000001?{0 1}0000001000000001111001010000?100110010000101000000000011000?000?000000000?0?001{0 1}11111000111111111
	Parahupehsuchus                ????????????????????????????????????????????????????????1?????????????????????????????????????1??01200000010000110000010110000010011000001110010??????????10?00000001000000011?1?10??00?00?0???????????1011111110111111111
	Eretmorhipis                   ??????????????????????????????????????????????????????????????????????????11??????????????????1??1120000000000010000001111000001001000000111000000001?100110?00000001000000011?1?10??00000?00??????0?0?10111?1110111111111
	Sclerocormus                   0011101000100110010111000000?000????01200??????????000010110?00?????????????010000000011????????????????1??1????1011110??010010?010?001011101??10000111000100100000010000000???0?000?0??001000000200010110?000-001100??--?
	Cartorhynchus                  1101000000100010000000?00000?00?1011110?1????????0?000010110100000{0 2}0??112010?1000000000???????10?011001010100000101111??00???1000000001011101111001???????1001?00000100000?000?0000?00??00???????????1?100?000-00000000000
	Chaohusaurus_geishanensis      ??0???1???1??000?1???1????0??1?00011???????????????1011101{0 1}01101??11??111000?11???00?0002?????10?0110000001000001010101-00100000100000001?100011????????????01?00??????000?????????0?0????0???????0??1?0000000-0?000000??0
	Chaohusaurus_chaoxianensis     11010010001000000100011001011100001110001??0???01??1011101{0 1}01101??110??1100001111200000020111010?1110000001000001011111?001000001000001011100011000011100110010000001000000?00?1010000000001100001000110000000-00000000000
	Chaohusaurus_brevifemoralis    1101001{0 1}001000000100111001011100101?10001??0?000???1011101{0 1}0110???11???1100001111200000020111010?1110010001000001011111?001000001000001011100011000011100110010000001000000?{0 1}00?010000000001100001000110000000-00000000000
	Chaohusaurus_zhangjiawanensis  ???????????00????1?00??001????0?????100?1??0?????????1???1??1?????????????0001?1??000000??????10?011000000?0000??01010?-???00??0?0?0??0???????1100?00?100?10010?0000?000???????1??0?00?000?11?0??1???1?10??0?0-?00000????0
	Utatsusaurus                   01110011001000000001001000011100110101001????0?11??001010111111??011000100000101000000001011102000010000001000000010001-0010000000000000001100110000001001100100000010000000??01?1000?0000?110000100?110000000-000000000?0
	Grippia                        011100?1001000?0000101100000?1001101010?1????0?????0?101??11111?101100111000?1????0000001011102001010000001000000010001-00200000000000101?110011???00?????1001???????????000??0???001??1?0???????????1?????0?0??000???????
	Gulosaurus                     00?1001100?0000000?0011000?1??0?????01001????0?????001010111??1?1??1??1?1000??????0000101011102?0?010000001000000000001-00000??0?000001???110011?????????????????????????????????10010?0?0???????????1?0000000-0?0000????0
	Parvinatator                   ???1?0?000?????0?0???11???011100?1???????????????????1?10?10?10?1?00?0010000??????????????????????010000001000000000001-0010001000000000??110011??????????????????????????????????????????????????????????????????????????
	Mixosaurus_panxianensis        111110100010000011010112000112?011?110102??????????001010110011??0?0000110000111110000001011102001010010101000010110001-0020001000000000111100111000001101100100000010000000???1?11010?111?1101?01000110000000-00000000??0
	Mixosaurus_cornalianus         11111010001000001101?1120??1121000?110102??1???11??001010110011??0010?0110000111110000001011102001010000101000010110001-0020001000000000111100111?00001101100100000010000000???1?110100111?1101101000110000000-00000000??0
	Mixosaurus_kuhnschnyderi       1???1?1??01?????11?10??20?????1?00??101?2???????????01?10110011???2000011000?????10000001011?02001010?10101000?1????00?-00?????0???0???????1?011?????????????????00010000000?????1???00??1????1???????1??00000-0?0????????
	Phalarodon_atavus              111110?0011000?01101011200011210000110102????2?11??0?101??100??11020{1 2}00?0000?????1?00000??????2001?3000010?0000?0010001???20001??00?0000??11??????????????10?00??????00?000????1??1??????1?11?????0?0???????????0?????????
	Phalarodon_fraasi              11?110?0011????111?1?????????2???????????????????????1?1?1?0?1??1?2010002100?1??????00???0????2?0101??00101?0?010100001-00??????0??00?0???110011?0???011??00?????0001000??00???????????????11????????11000?0?0-0??000????0
	Phalarodon_callawayi           11111011011??00011???1120????2100011????2??????????0010101?0?1????0?11002100????????????1?????????????????????????0????????????????????????????????00011??????????????????????0????000???10???????????????????????????????
	Cymbospondylus_piscosus        01110010001010000100111101011100000101101??0?2111??001010110?10?10002000000001?0??0100001000102000010?0010100000???1????0?????????????????1??1??100001100110010000001000??????02?110100010?1100?0100?110000000-000000????0
	Cymbospondylus_buchseri        ????0?????1???0?010??1??0????110??????1????????????0010??1?0?10????0??01000001?0??0100001?001?2?00010?0010?0000???11?????????1????????????1????????????????????????????????????2?110?000?0???????????1?000???????00?0????0
	Cymbospondylus_nichollsi       ???100?0??101??0010111?101?1?1001101010?1??0?2?1???0?????110?10?????????????0100??????????0010????????????????????????????????????????????????????????????????????????????????0???1?1000?0????????????????????????????????
	Xinminosaurus                  ??????1????????????????????????????????????????????0?1?101????0?1?2?10112000010012000000?1001?2001010000101000001010111-001000000000000011110011100?011???1001000000100000?0???2?110?0??10?1100?01000110000000-0?0000????0
	Thalattoarchon                 ????0??????0???0?1?111?101?10100????00201??????????0?????1?0??001?00????00?0????????????????????????????????????????????????????????????????????10????????10?1????????????????????101011?0??0????????1?00?????????????????
	Besanosaurus                   01111010101000000100011100011200??1211201001?211100001110110?110??0000010000??????020000201110200001001111?1010?1??????????1?11??2??????1???????10001110011000000000100????????2??10100?10????????0?011000?0?0-?00000????0
        Guizhouichthyosaurus           01111010{01}01000000100?11100011200?0121?101????2?1???001010110?11?1?00000100000111100200012111102000010011111111011010201-0031011-02000010111101-1100011 1001100000 000010001010???2?11010?010?11?????00011000?000-0?0000????0
	Callawayia_wolonggangensis     01111010101010000100011100011200?012111?1????2?1???001{01}10110?11?1?0000010000?????0????0??011102?0001001?11?111??101???????31011??10??0101???0????????? ?????????? ???????????????2??10?0?0?????????????????????????0????????
	Guanlingsaurus                 11110010101000000100011101011200???211001??????????001010110?11???????????11011????20001?1111?2000010011111111011011201-0031110-12000010101111-11000211001100000000010101010??02?110?00?10?110010100111000?000-000000????0
	Shastasaurus                   ????0?1???100???010001110101?200??1??1101?01?2111??0?1?????0?11?1?0?????????011???1200012111112000010011?1?11111???0??1?0????????1??0?????11????10001110011000000000100????0??????101???1???1?????????????????????????????
	Shonisaurus_popularis          ??????1?????1??????????1??????????????1???01???????00????????11?1?0?200?????????10120001211111200001001010111001??????????31111??1??????111??1??10?0111001100000000?1010??1????2?1101??010??1????????110???000-000000????0
	Shonisaurus_sikanniensis       ??????????1???????????????????????????????????????????0???1??11???0?2001?0???????0120?0???111?200001001010?110??????????????????????????????????????????????00000????01????????2??1010?0?0????????????1?????????0?0???????
	Californosaurus                ???????????????????????????????????????????????????????????????????????????????????2000030110?200002001010110010101???1-00?????-???00?1???11?1-1110021100110000000011000???????1?110?01?10?11121?2???11000000?-0?0000????0
	Toretocnemus                   ???????????????????????????????0???????????????????001?1?1???10?110?01010000???????????????0012?0?120010101100101010201-0031111-010000001?1101-12000011001010100011120001011??????10?0?11????????????1??0?????????????????
	Qianichthyosaurus_zhoui        110100100010000001???1110?1111{0 1}0???2????0?01???????001010110?1001?0???01000001111??2000??011012000120010101100101010201-0031111-01000100111101-12000011001010100001120002011???1?11010?110?11121110?1110000000-00000000??0
	Qianichthyosaurus_xingyiensis  10?100?00??0000011???1??0??????0????????????????????010101?0?1??????0?0?0000???????20000?0??0?200011001010110000100????-0031111-0100?0001???01-120?011101?01010?00?12000???????1?1100001?0?1102?110?11?00000?0-00000000??0
	Callawayia_neoscapularis       11???01000101?0?01?0?01101?1121?????11101?01?2?????001010?10?11?11000001000001??????0?0??111102000110011101110110010201-0031?11-01000010111101-120?021100110010001{0 1}121001?10??02?1101000101??12??20??1100??000-0?0000????0
	Hudsonelpidia                  ???????????????????????????????????????????????????001010??0??????????????00??????????????????300112001111110000??10??1-?031011-0?0001001?1101-12101?1101?1001?001011??010???????????????1???????????1?00000?0-010000????0
	Macgowania                     10000110001??00?01????????1??210??11???0???????????001010110?1001?000?0100000111??121?103?????3??0120011111100101010201-0031011-010001001?1101-1?????????????????????????????????????????0???????????1?00????????0000????0
	Suevoleviathan                 10000{0 1}100010100001???0110?1?12100111101?0??????????001010110?1101?000?0100000111??1210103?110130?1120011111101001010201-0031011-0200010{0 1}111101-11101211012100100011021011111??01?11?1?1110??1?21?201?110000000-010000????0
	Temnodontosaurus               1010011000111000011000111011121001111{0 1}1000010210100001010110?01011000101000001111012?010301101{0 3}001120011111101001010201-0031111-01000{0 1}00111101-120?121{1 2}012110100011021011011??11?110101?101?112112000110000000-0?0000????0
	Leptonectes_tenuirostris       1000?110?011100001000?101011121001111021010??1?01??1011101?0??01110101010000011110121010301101000112001111110{0 1}001010201-0031011-02000000111101-12001211022000100011021011011???1?110101110??1121120??110000000-010000????0
	Leptonectes_moorei             1000?110?01{0 1}1000010???100??112100110?011???????????101110110?2011?0?0101000001111012?0103011010001120011111101001010201-0031011-020000001?1101-1?????11?????0??00??????????????????0?0???????????????1?00????????00?0????0
	Leptonectes_solei              10?0?110?01?1???0?0???111???12????????2?????????????01110??0???1???????100??011????21?103011010??1?2??11111?0?001011201-0031?10-1?000010??1111-12001211012000??00110210???11???1?11??????0????????0??11000?000-0?0000????0
	Excalibosaurus                 10?00110001??00?01????1?1???12?0????????0??1???????111110110?01?1101010100000111101211103?11013001120011111101101010201-0031111-010001001?1101-120???11?1?1001000110210110?1??11?11?1??110??11????00011000?000-010000????0
	Eurhinosaurus                  100000100010?00001?000101?1?12?0011210??0?01?????00111110110??1011010101000001111012101030110?30?1120011111101100010201-0031111-01000100111101-12001211012100100011021011011??11?11010?1100?112??2000110000000-010000????0
	Ichthyosaurus                  10000110001020000110011000{1 2}212100112102100010210100001010110?110110001010000011110121010301111000012001111110100{0 1}010201-0031011-02000110121101-1200121{1 2}022100000011021011011??11?11011111{0 1}1{0 1}11211?110110001000-01000000??0
	Stenopterygius                 10000{0 1}10001{0 1}20000110011100111210011210210?010210101001010110?1111100010100000111101211103011010001120011111101100010201-0031011-01000{0 1}1{0 1}121101-1201121302210?000011021011011??11?1111111100{0 1}112112111110001000-01000000??0
	Aegirosaurus                   100001100010110111?0?01?0111121101?2??2?0???????????01110110?201????0?0?0?0000?1?0???????0100?01?1130111111121000000201-0131011-021?1100111101-120?1213?1210?000011021012111???1?11??????0??1????211?11000?0?0-0?0000????0
	Acamptonectes                  ???0?????????1??????????????????????0?????111?2??11?0?0?0??????11?0?0????0????????12111020110101012310??11?2?1??0?????????????????1???????????????????????????????????????????1???10???1?0??????????1??00???????????0????0
	Maiaspondylus                  ?10001?0???????????????????????0??????????????1????????????????01?0?0?0?00?00?????????????????01?01301??11?1?1??00?????????10?????????0??????1????????????????????????????????????1??111???????????????00?????????????????
	Arthropterygius                ??????????????????????????????????????????110?1???????????????1??????????????????????????0110101002310111111010???1??????1???????21???????????????????????100000??????????????1???111?1?????????????1???0?????????????????
	Athabascasaurus                1111?0?00010?0??11?0?01010011211??01002?0?11??????10??0?0110???11??00?0?00?????1????????????????????????????????????????????????????????????????20?121302210??????????????????11?110?????00????????????000?000?????00????0
	Sveltonectes                   1?000110001011?111?????001???2?1?1??01????11121???1?01010??0?0111?0???0?0000?????01211103011010110120011??1??1000?10201-1131011-021101001?1??1-1???1213012101000011021012111???1??10???1?0??1?2??2????????????????????????
	Brachypterygius                11100110?????1???1????1???????1111??????11111?2????0010101?0?0?111000?0?0000?????????1????????01?0130111111101000?10201-?131011-021?01001?1101-1??????????????????????????????????1??????????????????1???????????00???????
	Caypullisaurus                 00100{0 1}100?1??100?????11???0?12???111??????1?????????01010110?01????????????????11012111030?1??0110131011111101001010201-1131111-021112001?1101-1??????????1010000110210121?1??1??11??????0???????????1?000?00?-??0000????0
	Malawania                      ??????????????????????????????????????????????????????????????????????????????11??121010??????3?0?12001111110100?010201-0031011-010000001?1101-1??????????????????????????????1???1???0??0?????????????000??????????0????0
	Mollesaurus                    10?000?0????11?011????????0????1?112?????1110?20?010???????0????1???0?0?0000???1??????????????????????????????????????????????????????????????????????????????????????????????1???10???1???????????????0??????-???????????
	Leninia                        ???00??0????11?111?0?01?00?111110???01110?110??????0???????0?1????????????????????????????????????????????????????????????????????????????????????????????????????????????????????????????????????????????????????????????
	Chacaicosaurus                 ??????10?????????????????????????????????1011???????011101?????????????????????????????????????1???2001111?1011?1010101??031011?010?00001?1???????????????1???????????????????1?????1?????????????????????????????????????
	Hauffiopteryx                  ??00001000100001?1?0001?0011021011?1?02??001???????101110110?1?????0??0?0000?????0120010?0110?2?11120011111101101010201-003101?-110000001?1101-1??1121202210?10001102101??11??11?11?11?1100??????2???11000?00?-01000000??0
	Platypterygius_australis       1011101000101100110101?10122?2110111102000111220101001010110?2011100010?0000??????1211103011013110131011111101000010201-1031111-121112001?1101-1???121302?101010111011012{0 1}11??11?1101111?00?1???1?1?1??001?00?-0?0000????0
	Platypterygius_americanus      101001100010?10011???0??0?22?21?0111??????????????1001010110?01?1??0010?0000??????121110??????311013001111?10100001020?-1031???-???1??????1101-1???121302?1011100?????????????1???1011?1?0?????????????00??????????00????0
	Cryopterygius                  1011001000???1?0?1?????????????1011????????????????0010?01?0?20?1?00??0?00000111?01211102011013?10220011111?01001010201?1031011-121101001?11?1-120112120221010000110?101??????11?11?11?110????2??21?11?000100?-????00????0
	Ophthalmosaurus_icenicus       110001100010110011?001100011121101021020011102{1 2}0111001010110?001110?010?00000111101211103011013110231011111201000010201-1031011-121101001211?1-12011213022101000011021012011??11?11{0 1}111110{0 1}?11211211111001?00?-0?0000????0
	Ophthalmosaurus_natans         110000100010110??1?001?1001102110112?0200111?2201??001010110??011?000?0?000001111012111030110131?1131011111?01?0001020?-10310??-1??1??0???1101-1??????????10?111011021012011??1???1?11?1?01??????????1?00?????????000????0
	Palvennia                      ??0?0?10??101?0??1?00??000????1??????020?1?11???????010101?0?0??1??0??0?0000???????????????????????31?????????????????????????????????????????????????????????????????????????1????????????????????????????????????00????0
	Sisteronia                     ??1???????????????????????????????????????111?1??0?????????????11?0?????0?????????12011?????????1??300??????????????????????????????????????????????????????????????????????????????11????????????????????????????????????

;
